# Supplementary material for: Specific Bile Microorganisms Caused by Intra-Abdominal Abscess on Pancreaticoduodenectomy Patients: A Retrospective Cohort Study
Source: Curr Oncol. 2021 Dec 27;29(1):111–21. doi: 10.3390/curroncol29010009 (PMC8774444; doi:10.3390/curroncol29010009)
Supplement: Supplementary file 1 [file curroncol-29-00009-s001.zip]

Archive with 1 entries (1 files):
- curroncol-1471748-supplementary .pdf
